# Supplementary material for: Comprehensive Scoping Review on Body Image Perceptions and Influences in Children and Adolescents
Source: Eur J Investig Health Psychol Educ. 2024 Oct 4;14(10):2716–34. doi: 10.3390/ejihpe14100179 (PMC11507315; doi:10.3390/ejihpe14100179)
Supplement: Supplementary file 1 [file ejihpe-14-00179-s001.zip]

Archive with 1 entries (1 files):
- ejihpe-3086629-supplementary.pdf
